# Supplementary material for: Matrin3 mediates differentiation through stabilizing chromatin loop-domain interactions and YY1 mediated enhancer-promoter interactions
Source: Nat Commun. 2024 Feb 10;15:1274. doi: 10.1038/s41467-024-45386-w (PMC10858947; doi:10.1038/s41467-024-45386-w)
Supplement: Supplementary file 4 — Source Data [file 41467_2024_45386_MOESM4_ESM.zip]

Archive with 5 entries (4 files):
- Souce data 12202023/
- Souce data 12202023/Source data.pdf
- __MACOSX/Souce data 12202023/._Source data.pdf
- Souce data 12202023/Source data.xlsx
- __MACOSX/Souce data 12202023/._Source data.xlsx
