# Supplementary material for: Matrin3 mediates differentiation through stabilizing chromatin loop-domain interactions and YY1 mediated enhancer-promoter interactions
Source: Nat Commun. 2024 Feb 10;15:1274. doi: 10.1038/s41467-024-45386-w (PMC10858947; doi:10.1038/s41467-024-45386-w)
Supplement: Supplementary file 4 — Source Data [file 41467_2024_45386_MOESM4_ESM.zip › Souce data 12202023/Source data.xlsx]

## Sheet: Figure 1b
Figure 1b
wetern blots quantification
	WT		KO
	Matr3	GAPDH	Matr3	GAPDH
repeat1	34103.2	30538.8	4366.99	32116.4
repeat2	69276.5	18150.1	1796.67	19254.1
repeat3	55760.9	37029.3	255.678	36682.7
normalization to WT
	WT	KO
repeat1	1	0.121762
repeat2	1	0.0244477
repeat3	1	0.00462858

## Sheet: Figure 1c
Figure 1c
Myotube density quantification
	WT	KO
repeat1	112	252
repeat2	80	248
repeat3	128	172
repeat4	80	208
repeat5	116	168
repeat6	84	140
repeat7	140	216
repeat8	88	208
	myotube number normalized to WT
	WT	KO
repeat1	1.12	2.52
repeat2	0.8	2.48
repeat3	1.28	1.72
repeat4	0.8	2.08
repeat5	1.16	1.68
repeat6	0.84	1.4
repeat7	1.4	2.16
repeat8	0.88	2.08

## Sheet: Figure 1e
Figure 1e	DMD immunostaining quantification
	Condition	Replicate	DMD
1	KO	KO1	1267.49
2	KO	KO2	1386.61
3	KO	KO3	1420.49
4	WT	WT1	2079.99
5	WT	WT2	2517.63
6	WT	WT3	2616.86

## Sheet: Figure 1f
Figure 1f	DCAF8 immunostaining quantification
	Condition	Replicate	DCAF8
1	KO	KO1	7481.19
2	KO	KO2	7315.13
3	KO	KO3	6606.95
4	WT	WT1	12864.4
5	WT	WT2	12520.3
6	WT	WT3	11647

## Sheet: Figure 3a
Figure 3a	ATAC-seq peak increased and decreased per time point (KO vs WT)
	timepoints	increase	decrease
Chrom. Access.	4h	2730	-3283
Chrom. Access.	8h	3034	-4261
Chrom. Access.	steady	3922	-14955

## Sheet: Figure 3b
Figure 3b	MyoD peak increased and decreased per time point (KO vs WT)
	timepoints	increase	decrease
MyoD	4h	2965	-335
MyoD	8h	910	-903
MyoD	steady	640	-1539

## Sheet: Figure 3h
Figure 3h	Upregulated in Matr3KO Genes nearby perturbed MyoD/accessibility sites exhibited significant gene expression differences in 4 and 6 day differentiated Matr3 KO bulk cells (KO vs WT)
gene	WT01	WT02	WT03	MatrKO_01	MatrKO_02	WT41	WT42	MatrKO_41	MatrKO_42	MatrKO_43	WT61	WT62	WT63	MatrKO_61	MatrKO_62
TUBB6	-0.092	-0.015	0.107	-0.118	-0.047	0.129	-0.129	0.755	0.604	0.663	0.004	0.164	-0.007	0.66	0.654
SH3BP4	0.046	0.005	-0.051	-0.003	0.029	0.117	-0.117	0.663	0.607	0.486	0.013	-0.003	-0.027	0.464	0.439
GPC1	-0.154	0.102	0.052	0.07	0.248	0.101	-0.101	0.319	0.421	0.676	0.073	0.329	-0.145	1.167	0.918
NAV2	0.121	-0.052	-0.07	0.056	0.02	-0.149	0.149	0.578	0.018	0.495	-0.032	-0.032	0.064	0.713	0.177
ADGRG1	-0.014	0.115	-0.101	-0.058	-0.014	0.302	-0.302	0.691	0.173	0.778	-0.029	0.058	0.058	0.965	0.403
TSPAN33	-0.112	-0.281	0.394	-0.281	0.225	0.084	-0.084	0.759	-0.422	0.759	-0.112	0.394	0.225	1.069	0.731
TOR3A	-0.099	-0.03	0.129	0.01	0.139	0.149	-0.149	0.189	0.129	0.308	-0.026	0.262	0.053	0.252	0.291
SAP30	-0.213	0.299	-0.085	-0.021	-0.342	0.352	-0.352	0.8	0.736	0.352	0.192	-0.192	-0.384	0.256	0.576
RPTOR	-0.093	0	0.093	-0.059	-0.034	-0.08	0.08	0.842	0.427	0.554	0.073	-0.147	-0.147	0.691	0.31
NFIL3	0	0.126	-0.126	0.042	0.167	0.084	-0.084	0.167	0	0.418	0.028	0.446	-0.056	0.99	0.656
STARD13	0.021	-0.088	0.067	0.454	0.237	0.17	-0.17	0.309	0.325	0.433	-0.067	-0.021	0.134	0.706	0.242
LIMD1	-0.059	0.079	-0.02	-0.02	0.079	0.133	-0.133	0.437	0.643	0.417	0.026	-0.033	-0.052	0.89	0.743

## Sheet: Figure 3i
Figure 3i	Down-regulated in Matr3KO Genes nearby perturbed MyoD/accessibility sites exhibited significant gene expression differences in 4 and 6 day differentiated Matr3 KO bulk cells (KO vs WT)
gene	WT01	WT02	WT03	MatrKO_01	MatrKO_02	WT41	WT42	MatrKO_41	MatrKO_42	MatrKO_43	WT61	WT62	WT63	MatrKO_61	MatrKO_62
MAST4	0.025	-0.138	0.113	-0.201	-0.201	-0.214	0.214	-0.654	-0.805	-0.478	-0.117	-0.143	0.235	-0.155	-0.621
HBP1	-0.091	-0.016	0.107	0.351	0.313	-0.122	0.122	-0.357	-0.16	-0.348	-0.091	-0.091	0.182	-0.288	-0.222
ADAMTS1	0.097	-0.09	-0.007	0.181	-0.111	-0.209	0.209	-0.794	-1.169	-0.835	-0.104	-0.376	0.209	-1.086	-1.149
TRIM8	-0.139	0.164	-0.025	-0.215	-0.126	-0.436	0.436	-0.512	-0.575	-0.36	0.19	0.607	-0.379	0.367	-0.063
MALAT1	-0.037	-0.091	0.128	0.399	0.083	-0.836	0.836	-0.525	-0.747	-0.208	0.2	0.112	-0.401	-0.282	-0.901
MYO10	-0.171	-0.069	0.24	0.417	0.535	-0.14	0.14	-0.197	-0.548	-0.108	0.001	-0.078	-0.002	-0.383	-0.645
SLC6A6	-0.015	-0.018	0.034	-0.069	-0.043	-0.125	0.125	-0.38	-0.497	-0.194	-0.11	-0.068	0.22	-0.306	-0.416
SOCS6	0.086	-0.114	0.029	-0.057	-0.057	-0.014	0.014	-0.329	-0.586	-0.3	-0.248	-0.562	0.495	-0.962	-0.419
GRK5	0.293	-0.18	-0.113	0.226	-0.316	-0.101	0.101	-0.71	-0.575	-0.372	0.113	-0.158	-0.226	-0.023	-1.105
PHLDB2	-0.051	0.022	0.028	0.571	0.193	-0.177	0.177	-0.756	-1.103	-0.859	-0.248	-0.577	0.496	-0.876	-0.54

## Sheet: Figure 4e-up
Figure 4e (up)	A ranking of gene promoters with most differential interactions on Chromosome 7
	Total loss interaction score	Total gain interaction score
U2af2	1689.2	-1676.9
Zfp444	1414.3	-1656.9
Ccdc106	1572.6	-1572
Zscan5b	1281	-1567.2
Exosc5	1442.5	-1485
Zfp580	1434.2	-1406.6
Epn1	1354.5	-1383.9
Zfp667	1077.9	-1366
Bckdha	1330.9	-1347.4
Tmem91	1249.9	-1344.4
Galp	1120.3	-1330.9
Zfp524	1256.1	-1301.4
Zfp865	1256.1	-1301.4
Zfp579	1142.1	-1267.7
Zfp787	1008.8	-1240.3
Axl	1284.1	-1224.3
Zfp784	1168.4	-1208.9
Fiz1	1097.4	-1125.9
Cyp2s1	1140.3	-1122.4
Tgfb1	1059.2	-1121.2
Hnrnpul1	1195.1	-1102.7
Zfp507	1229	-1089.5
Itpkc	1123.2	-1039.6
Usp29	935.7	-987.1
Sptbn4	1080.5	-979.2
Nova2	1351.6	-976.5
Zfp583	872.7	-972.3
Ccdc97	947.5	-963.3
Atp5sl	934.4	-952.7
B3gnt8	934.4	-952.7
Erich4	934.4	-952.7
B9d2	789.5	-925.7
Dpy19l3	901	-871.5
Prkd2	1440.2	-841.6
Zfp790	806.9	-824.4
Gltscr1	1083.1	-821.5
Ppp5c	1092.9	-815.3
Ehd2	1076.7	-811.9
Zfp36	773.5	-808.1
Plekhg2	725.3	-798
Rfpl4	731	-795.9
Apoc4	1102.9	-767.2
Rab4b	855.4	-765.9
Samd4b	726.9	-764.2
Sipa1l3	775.5	-752.6
Gltscr2	1108	-739.1
Sbk3	594.5	-733.1
Mypop	921.9	-721.5
Mypopos	921.9	-721.5
Nanos2	921.9	-721.5
Zfp536	767.1	-717.3
Ssc5d	546.5	-705.5
Peg3	693.6	-705.4
Zfp420	572.2	-701.5
Smim17	722.5	-695.7
Rasl2-9	614.4	-691
Akt2	654.3	-690
Med29	639	-688.5
Paf1	639	-688.5
Hif3a	864	-683.7
Tnnt1	590.4	-678.9
Egln2	791.3	-672.2
Mia	748.6	-664.4
Snrpa	748.6	-664.4
Apoc4-apoc2	957.9	-660.6
Adck4	676.4	-660.6
Ppp1r14a	606	-656.2
Foxa3	855	-652
Nectin2	865.7	-639.1
Apoc2	923	-639.1
Zfp773	516.7	-637.6
AF357399	554.5	-629.8
Rps16	554.5	-629.8
Zfp28	766.9	-621.4
Ptprh	435.7	-613.8
Zfp940	479.5	-598.2
Mzf1	503.1	-597.8
Vmn1r55	504.4	-593.4
Tnni3	471.5	-587.2
Zim3	506.5	-585.9
Eps8l1	493.6	-569.2
Ppp1r12c	494.6	-566.6
Aurkc	458.2	-565.4
Sertad3	459.9	-563.5
Snord23	862.9	-557.3
Pak4	491.1	-554.9
Zfp27	471.3	-552.3
Apoc1	816.4	-552.1
Supt5	470.9	-549.3
Pld3	451.2	-542.5
Sympk	733.9	-542.4
Cnot3	442.5	-540.2
Prpf31	374.7	-538.8
Tfpt	374.7	-538.8
Tomm40	744	-533.5
Clptm1	743.9	-529.1
Nlrp4c	426.5	-521.4
Nat14	372.9	-511.3
Blvrb	384.8	-499.5
Slc8a2	649.9	-494.3
Pla2g4c	499	-487.9
Peg3os	468.1	-487.4
Zim1	468.1	-487.4
Ppp6r1	336.7	-484.8
Irf2bp1	700.6	-483.2
Rdh13	377.2	-482.8
Dnaaf3	388.7	-481.9
Dyrk1b	564.7	-474.2
Fbl	564.7	-474.2
Cyp2t4	500.9	-471.6
Vmn2r29	429.2	-471.6
Hspbp1	375	-466.3
Strn4	888.7	-463.8
Dact3	731.9	-461.8
Fkrp	849.2	-455.7
Zfp954	419.2	-455.3
Vmn1r85	395.9	-455.2
Sbk2	361.6	-454.6
Shkbp1	628.7	-453.6
Sepw1	726.4	-446.2
Ccdc61	728.4	-444.6
Relb	606	-443.5
Opa3	545.7	-433.8
Klc3	540.5	-429.8
Apoe	606.1	-419.3
Kptn	461.9	-417
Dpf1	354.9	-414.5
Rsph6a	523.6	-409.6
Mark4	536.9	-406.9
Psg16	432.1	-405.1
Meis3	539.9	-402.3
Leng1	360.3	-399.9
Mboat7	360.3	-399.9
Tmc4	360.3	-399.9
Tsen34	360.3	-399.9
Spint2	408.9	-390.2
Yif1b	408.9	-390.2
Tmem86b	257.3	-387.4
Zfp418	316.6	-385.3
Zfp772	316.6	-385.3
Ndufa3	261.6	-384.8
Oscar	261.6	-384.8
Ptgir	631.5	-379.1
Cyp2f2	375	-378
Gng8	551.5	-377.8
Tshz3	385	-377
Numbl	374.6	-375.2
Sae1	605	-375.2
Zfp628	265.2	-373.9
Zfp78	458.4	-370.2
Zfp30	413.8	-368.6
Zfp84	413.8	-368.6
Timm50	342.6	-368
Zim2	317.1	-366.1
Acp7	327.1	-361.4
Fcgbp	393.7	-360.3
Lsm14a	318.3	-360.1
Vmn1r86	301.2	-355.1
Lrfn1	362.3	-346.3
Eml2	437.3	-341.2
Gpr4	437.3	-341.2
Isoc2b	266.4	-340.1
Shisa7	266.4	-340.1
Napa	362.8	-338.9
Ercc2	431.3	-334.2
Ppp1r13l	431.3	-334.2
Zfp110	305.4	-332
Zfp329	305.4	-332
Zscan18	305.4	-332
Syt5	264.3	-328.1
Pnmal1	482.2	-327
Dhx34	533.3	-326.1
C5ar1	608.2	-322.4
Zfp383	267	-321.4
Ckm	399	-321.3
D7Ertd143e	287.1	-317.8
Nlrp12	287.1	-317.8
Clasrp	406.1	-313.7
Ccdc8	470.7	-310.6
Ccdc9	549.4	-308.6
Chmp2a	223.5	-307.9
Trim28	223.5	-307.9
Ube2m	223.5	-307.9
Zbtb45	223.5	-307.9
Bbc3	527.9	-307.5
Slc1a5	544.6	-302.6
Exoc3l2	399	-292.7
Vmn1r75	276.4	-292.3
Brsk1	288.1	-291.2
Pglyrp1	497.1	-284.7
Mill2	423.7	-284.3
Lig1	268.4	-274.7
Ceacam16	451.5	-273.4
Zfp606	218.5	-273.1
Dll3	263.7	-270.9
Sertad1	244.5	-258.7
Nlrp4d	283.1	-255
Nlrp4b	271.8	-254
Isoc2a	184.9	-250.9
Ap2s1	383.9	-247.8
Eid2b	323.9	-246.8
Rps9	247.2	-245.9
Kcnk6	251.1	-241.7
Crxos	404.8	-241
Inafm1	440.5	-240.4
C5ar2	427.8	-238.4
Pdcd5	249.4	-237.7
Vmn1r58	162.7	-236.1
AU018091	200.4	-222.7
Cd3eap	279.4	-222.7
Ercc1	279.4	-222.7
Bcam	259.6	-219.8
Cblc	259.6	-219.8
Sult2a3	215.7	-218.3
Vasp	272	-217.4
Cabp5	230.6	-213.2
Suv420h2	225.9	-209.4
Tmem150b	225.9	-209.4
Ano5	196.5	-208.5
Slc17a6	196.5	-208.5
Arhgap35	246	-207.9
Npas1	246	-207.9
Tmem160	246	-207.9
Fam71e2	184.6	-206.5
Il11	184.6	-206.5
Rpl28	184.6	-206.5
Tmem190	184.6	-206.5
Tmem238	184.6	-206.5
Ube2s	184.6	-206.5
Calm3	334.9	-206.2
Cxcl17	245.7	-206.2
Lipe	245.7	-206.2
Pnmal2	334.9	-206.2
Dmpk	237.1	-202.4
Dmwd	237.1	-202.4
Cyp2b10	232.5	-201.7
Ceacam15	260.6	-194
Nccrp1	164	-193.5
Sycn	164	-193.5
Vmn1r76	203.6	-189.9
Zfp74	168.3	-188.7
Pvr	206.3	-186.3
Ltbp4	402.4	-181.6
Cic	162.9	-180.7
Erf	162.9	-180.7
Gsk3a	162.9	-180.7
Vmn1r74	175.7	-179.7
Zfp541	215.5	-179.7
Nlrp2	171.1	-178.7
Psg17	302	-178.7
Vmn1r90	174.6	-176.8
Vmn1r72	181.5	-175.2
Sult2a4	172.3	-172
Ceacam9	243	-171.9
Eid2	237	-169.4
Sult2a5	177	-166.9
Obox7	162.1	-165
Ceacam19	262.2	-160.7
Hipk4	158.6	-159.1
Prx	158.6	-159.1
Ethe1	111.7	-157.9
Phldb3	111.7	-157.9
Xrcc1	111.7	-157.9
Zfp575	111.7	-157.9
Vmn1r71	184.9	-156.3
Pirb	124.4	-153.8
Fbxo17	91.4	-152.4
Fbxo27	91.4	-152.4
Mrps12	91.4	-152.4
Mill1	146.6	-151.9
Zc3h4	257.5	-151.7
Cadm4	88.2	-150.2
Irgc1	88.2	-150.2
Plaur	88.2	-150.2
Aqp8	78.9	-147.3
Chp2	78.9	-147.3
Dctn5	78.9	-147.3
Ern2	78.9	-147.3
Lcmt1	78.9	-147.3
Palb2	78.9	-147.3
Plk1	78.9	-147.3
Zkscan2	78.9	-147.3
Chst8	82.7	-146.5
Ric3	78.9	-144.7
Syt9	78.9	-144.7
Tub	78.9	-144.7
Slc27a5	107.2	-142.6
Zfp324	107.2	-142.6
Zfp446	107.2	-142.6
Lair1	82.2	-140.3
Ttyh1	82.2	-140.3
Vmn1r57	111	-139.2
Catsperg2	203	-138.9
Vmn1r56	94.3	-133.7
Pepd	124.6	-128.9
Vmn1r82	118.6	-128.1
Vmn1r83	118.6	-128.1
Vmn1r84	118.6	-128.1
Atp1a3	140	-127.2
Grik5	140	-127.2
Rabac1	140	-127.2
Kcnn4	87.8	-126.6
Lypd5	87.8	-126.6
Tescl	87.8	-126.6
Zfp94	87.8	-126.6
Zfp607	110.7	-123.6
Cacng6	80.3	-123
Cacng8	80.3	-123
Ifnl2	116.6	-122.1
Ifnl3	116.6	-122.1
Vmn1r60	112.3	-121.8
Vmn2r28	112.3	-121.8
Catsperg1	134.5	-119.6
Cox6b2	103.1	-117.3
Zfp568	80.4	-113
Bcl3	189.3	-112.7
Gas2	110.4	-112.3
Gemin7	151.9	-111.5
Ppp1r37	151.9	-111.5
Zfp296	151.9	-111.5
Gp6	85.3	-110.6
Igsf23	121.1	-109.6
Rnf225	102.2	-107.8
Rps5	102.2	-107.8
Zfp128	102.2	-107.8
Zscan22	102.2	-107.8
Gipr	145	-106.6
Qpctl	145	-106.6
Snrpd2	145	-106.6
Mex3b	112.4	-104.8
Rasgrp4	92.7	-103.3
Ryr1	92.7	-103.3
Sult2a7	108.2	-103
Vmn1r65	113.2	-102.2
Lrp3	104.6	-101.4
Slc7a10	104.6	-101.4
Eif4g2	97.1	-99.4
Usp47	97.1	-99.4
Myadm	130.6	-99.1
Prkcg	130.6	-99.1
Arhgef1	105.5	-98.9
Cd79a	105.5	-98.9
Dmrtc2	105.5	-98.9
Rps19	105.5	-98.9
Vmn1r79	86.9	-97.7
Vmn1r80	86.9	-97.7
Dkk3	86.3	-94.7
Psg19	125	-94.7
Tead1	86.3	-94.7
Ankrd27	165.3	-93.9
Arhgef17	105.6	-93.1
Atg16l2	105.6	-93.1
Fam168a	105.6	-93.1
Fchsd2	105.6	-93.1
P2ry6	105.6	-93.1
Relt	105.6	-93.1
Stard10	105.6	-93.1
Fosb	108.4	-92.6
Ppm1n	108.4	-92.6
Rtn2	108.4	-92.6
Six5	108.4	-92.6
Map3k10	101.2	-91.5
Ttc9b	101.2	-91.5
Vmn1r68	91.5	-88.8
Zik1	91.5	-88.8
Ampd3	108.5	-87
Cnfn	98.8	-87
Megf8	98.8	-87
Mical2	108.5	-87
Rnf141	108.5	-87
Crx	178.6	-86.4
Clcn4	112.6	-86.3
Vmn2r30	112.6	-86.3
Vmn1r78	102.6	-81.9
Apba2	131	-80.9
Fam189a1	131	-80.9
Ccdc189	85.6	-80
Dctpp1	85.6	-80
Itgal	85.6	-80
Phkg2	85.6	-80
Rnf40	85.6	-80
Sephs2	85.6	-80
Srcap	85.6	-80
Tmem265	85.6	-80
Zfp629	85.6	-80
Zfp771	85.6	-80
Nudt19	87.3	-79.9
Tdrd12	87.3	-79.9
Nav2	108.5	-79
Acsm2	102.6	-78.5
Acsm5	102.6	-78.5
Pdilt	102.6	-78.5
Sult2a1	84.2	-77.9
Vmn1r87	84.2	-77.2
Vmn1r73	83.7	-76.2
Lrrc28	222.3	-75.9
Lysmd4	222.3	-75.9
Mef2a	222.3	-75.9
Xylt1	81.7	-75.8
Pcsk6	92.7	-75.7
Snrpa1	92.7	-75.7
Tarsl2	92.7	-75.7

## Sheet: Figure 4e-down
Figure 4e (down)	Tgfb1 was ranked near the top (see insert).
	Total loss interaction score	Total gain interaction score
U2af2	1689.2	-1676.9
Ccdc106	1572.6	-1572
Zscan5b	1281	-1567.2
Exosc5	1442.5	-1485
Epn1	1354.5	-1383.9
Bckdha	1330.9	-1347.4
Tmem91	1249.9	-1344.4
Galp	1120.3	-1330.9
Axl	1284.1	-1224.3
Fiz1	1097.4	-1125.9
Cyp2s1	1140.3	-1122.4
Tgfb1	1059.2	-1121.2
Hnrnpul1	1195.1	-1102.7
Itpkc	1123.2	-1039.6
Usp29	935.7	-987.1
Sptbn4	1080.5	-979.2
Nova2	1351.6	-976.5
Ccdc97	947.5	-963.3
Atp5sl	934.4	-952.7
B3gnt8	934.4	-952.7
Erich4	934.4	-952.7
B9d2	789.5	-925.7
Dpy19l3	901	-871.5
Prkd2	1440.2	-841.6
Gltscr1	1083.1	-821.5
Ppp5c	1092.9	-815.3
Ehd2	1076.7	-811.9
Plekhg2	725.3	-798
Rfpl4	731	-795.9
Apoc4	1102.9	-767.2
Rab4b	855.4	-765.9
Samd4b	726.9	-764.2
Sipa1l3	775.5	-752.6
Gltscr2	1108	-739.1
Sbk3	594.5	-733.1
Mypop	921.9	-721.5
Mypopos	921.9	-721.5
Nanos2	921.9	-721.5
Ssc5d	546.5	-705.5
Peg3	693.6	-705.4
Smim17	722.5	-695.7
Rasl2-9	614.4	-691
Akt2	654.3	-690
Med29	639	-688.5
Paf1	639	-688.5
Hif3a	864	-683.7
Tnnt1	590.4	-678.9
Egln2	791.3	-672.2
Mia	748.6	-664.4
Snrpa	748.6	-664.4
Adck4	676.4	-660.6
Apoc4-apoc2	957.9	-660.6
Ppp1r14a	606	-656.2
Foxa3	855	-652
Apoc2	923	-639.1
Nectin2	865.7	-639.1
AF357399	554.5	-629.8
Rps16	554.5	-629.8
Ptprh	435.7	-613.8
Mzf1	503.1	-597.8
Vmn1r55	504.4	-593.4
Tnni3	471.5	-587.2
Zim3	506.5	-585.9
Eps8l1	493.6	-569.2
Ppp1r12c	494.6	-566.6
Aurkc	458.2	-565.4
Sertad3	459.9	-563.5
Snord23	862.9	-557.3
Pak4	491.1	-554.9
Apoc1	816.4	-552.1
Supt5	470.9	-549.3
Pld3	451.2	-542.5
Sympk	733.9	-542.4
Cnot3	442.5	-540.2
Prpf31	374.7	-538.8
Tfpt	374.7	-538.8
Tomm40	744	-533.5
Clptm1	743.9	-529.1
Nlrp4c	426.5	-521.4
Nat14	372.9	-511.3
Blvrb	384.8	-499.5
Slc8a2	649.9	-494.3
Pla2g4c	499	-487.9
Peg3os	468.1	-487.4
Zim1	468.1	-487.4
Ppp6r1	336.7	-484.8
Irf2bp1	700.6	-483.2
Rdh13	377.2	-482.8
Dnaaf3	388.7	-481.9
Dyrk1b	564.7	-474.2
Fbl	564.7	-474.2
Cyp2t4	500.9	-471.6
Vmn2r29	429.2	-471.6
Hspbp1	375	-466.3
Strn4	888.7	-463.8
Dact3	731.9	-461.8
Fkrp	849.2	-455.7
Vmn1r85	395.9	-455.2
Sbk2	361.6	-454.6
Shkbp1	628.7	-453.6
Sepw1	726.4	-446.2
Ccdc61	728.4	-444.6
Relb	606	-443.5
Opa3	545.7	-433.8
Klc3	540.5	-429.8
Apoe	606.1	-419.3
Kptn	461.9	-417
Dpf1	354.9	-414.5
Rsph6a	523.6	-409.6
Mark4	536.9	-406.9
Psg16	432.1	-405.1
Meis3	539.9	-402.3
Leng1	360.3	-399.9
Mboat7	360.3	-399.9
Tmc4	360.3	-399.9
Tsen34	360.3	-399.9
Spint2	408.9	-390.2
Yif1b	408.9	-390.2
Tmem86b	257.3	-387.4
Ndufa3	261.6	-384.8
Oscar	261.6	-384.8
Ptgir	631.5	-379.1
Cyp2f2	375	-378
Gng8	551.5	-377.8
Tshz3	385	-377
Numbl	374.6	-375.2
Sae1	605	-375.2
Timm50	342.6	-368
Zim2	317.1	-366.1
Acp7	327.1	-361.4
Fcgbp	393.7	-360.3
Lsm14a	318.3	-360.1
Vmn1r86	301.2	-355.1
Lrfn1	362.3	-346.3
Eml2	437.3	-341.2
Gpr4	437.3	-341.2
Isoc2b	266.4	-340.1
Shisa7	266.4	-340.1
Napa	362.8	-338.9
Ercc2	431.3	-334.2
Ppp1r13l	431.3	-334.2
Zscan18	305.4	-332
Syt5	264.3	-328.1
Pnmal1	482.2	-327
Dhx34	533.3	-326.1
C5ar1	608.2	-322.4
Ckm	399	-321.3
D7Ertd143e	287.1	-317.8
Nlrp12	287.1	-317.8
Clasrp	406.1	-313.7
Ccdc8	470.7	-310.6
Ccdc9	549.4	-308.6
Chmp2a	223.5	-307.9
Trim28	223.5	-307.9
Ube2m	223.5	-307.9
Zbtb45	223.5	-307.9
Bbc3	527.9	-307.5
Slc1a5	544.6	-302.6
Exoc3l2	399	-292.7
Vmn1r75	276.4	-292.3
Brsk1	288.1	-291.2
Pglyrp1	497.1	-284.7
Mill2	423.7	-284.3
Lig1	268.4	-274.7
Ceacam16	451.5	-273.4
Dll3	263.7	-270.9
Sertad1	244.5	-258.7
Nlrp4d	283.1	-255
Nlrp4b	271.8	-254
Isoc2a	184.9	-250.9
Ap2s1	383.9	-247.8
Eid2b	323.9	-246.8
Rps9	247.2	-245.9
Kcnk6	251.1	-241.7
Crxos	404.8	-241
Inafm1	440.5	-240.4
C5ar2	427.8	-238.4
Pdcd5	249.4	-237.7
Vmn1r58	162.7	-236.1
AU018091	200.4	-222.7
Cd3eap	279.4	-222.7
Ercc1	279.4	-222.7
Bcam	259.6	-219.8
Cblc	259.6	-219.8
Sult2a3	215.7	-218.3
Vasp	272	-217.4
Cabp5	230.6	-213.2
Suv420h2	225.9	-209.4
Tmem150b	225.9	-209.4
Ano5	196.5	-208.5
Slc17a6	196.5	-208.5
Arhgap35	246	-207.9
Npas1	246	-207.9
Tmem160	246	-207.9
Fam71e2	184.6	-206.5
Il11	184.6	-206.5
Rpl28	184.6	-206.5
Tmem190	184.6	-206.5
Tmem238	184.6	-206.5
Ube2s	184.6	-206.5
Calm3	334.9	-206.2
Cxcl17	245.7	-206.2
Lipe	245.7	-206.2
Pnmal2	334.9	-206.2
Dmpk	237.1	-202.4
Dmwd	237.1	-202.4
Cyp2b10	232.5	-201.7
Ceacam15	260.6	-194
Nccrp1	164	-193.5
Sycn	164	-193.5
Vmn1r76	203.6	-189.9
Pvr	206.3	-186.3
Ltbp4	402.4	-181.6
Cic	162.9	-180.7
Erf	162.9	-180.7
Gsk3a	162.9	-180.7
Vmn1r74	175.7	-179.7
Nlrp2	171.1	-178.7
Psg17	302	-178.7
Vmn1r90	174.6	-176.8
Vmn1r72	181.5	-175.2
Sult2a4	172.3	-172
Ceacam9	243	-171.9
Eid2	237	-169.4
Sult2a5	177	-166.9
Obox7	162.1	-165
Ceacam19	262.2	-160.7
Hipk4	158.6	-159.1
Prx	158.6	-159.1
Ethe1	111.7	-157.9
Phldb3	111.7	-157.9
Xrcc1	111.7	-157.9
Vmn1r71	184.9	-156.3
Pirb	124.4	-153.8
Fbxo17	91.4	-152.4
Fbxo27	91.4	-152.4
Mrps12	91.4	-152.4
Mill1	146.6	-151.9
Zc3h4	257.5	-151.7
Cadm4	88.2	-150.2
Irgc1	88.2	-150.2
Plaur	88.2	-150.2
Aqp8	78.9	-147.3
Chp2	78.9	-147.3
Dctn5	78.9	-147.3
Ern2	78.9	-147.3
Lcmt1	78.9	-147.3
Palb2	78.9	-147.3
Plk1	78.9	-147.3
Zkscan2	78.9	-147.3
Chst8	82.7	-146.5
Ric3	78.9	-144.7
Syt9	78.9	-144.7
Tub	78.9	-144.7
Slc27a5	107.2	-142.6
Lair1	82.2	-140.3
Ttyh1	82.2	-140.3
Vmn1r57	111	-139.2
Catsperg2	203	-138.9
Vmn1r56	94.3	-133.7
Pepd	124.6	-128.9
Vmn1r82	118.6	-128.1
Vmn1r83	118.6	-128.1
Vmn1r84	118.6	-128.1
Atp1a3	140	-127.2
Grik5	140	-127.2
Rabac1	140	-127.2
Kcnn4	87.8	-126.6
Lypd5	87.8	-126.6
Tescl	87.8	-126.6
Cacng6	80.3	-123
Cacng8	80.3	-123
Ifnl2	116.6	-122.1
Ifnl3	116.6	-122.1
Vmn1r60	112.3	-121.8
Vmn2r28	112.3	-121.8
Catsperg1	134.5	-119.6
Cox6b2	103.1	-117.3
Bcl3	189.3	-112.7
Gas2	110.4	-112.3
Gemin7	151.9	-111.5
Ppp1r37	151.9	-111.5
Gp6	85.3	-110.6
Igsf23	121.1	-109.6
Rnf225	102.2	-107.8
Rps5	102.2	-107.8
Zscan22	102.2	-107.8
Gipr	145	-106.6
Qpctl	145	-106.6
Snrpd2	145	-106.6
Mex3b	112.4	-104.8
Rasgrp4	92.7	-103.3
Ryr1	92.7	-103.3
Sult2a7	108.2	-103
Vmn1r65	113.2	-102.2
Lrp3	104.6	-101.4
Slc7a10	104.6	-101.4
Eif4g2	97.1	-99.4
Usp47	97.1	-99.4
Myadm	130.6	-99.1
Prkcg	130.6	-99.1
Arhgef1	105.5	-98.9
Cd79a	105.5	-98.9
Dmrtc2	105.5	-98.9
Rps19	105.5	-98.9
Vmn1r79	86.9	-97.7
Vmn1r80	86.9	-97.7
Dkk3	86.3	-94.7
Psg19	125	-94.7
Tead1	86.3	-94.7
Ankrd27	165.3	-93.9
Arhgef17	105.6	-93.1
Atg16l2	105.6	-93.1
Fam168a	105.6	-93.1
Fchsd2	105.6	-93.1
P2ry6	105.6	-93.1
Relt	105.6	-93.1
Stard10	105.6	-93.1
Fosb	108.4	-92.6
Ppm1n	108.4	-92.6
Rtn2	108.4	-92.6
Six5	108.4	-92.6
Map3k10	101.2	-91.5
Ttc9b	101.2	-91.5
Vmn1r68	91.5	-88.8
Zik1	91.5	-88.8
Ampd3	108.5	-87
Cnfn	98.8	-87
Megf8	98.8	-87
Mical2	108.5	-87
Rnf141	108.5	-87
Crx	178.6	-86.4
Clcn4	112.6	-86.3
Vmn2r30	112.6	-86.3
Vmn1r78	102.6	-81.9
Apba2	131	-80.9
Fam189a1	131	-80.9
Ccdc189	85.6	-80
Dctpp1	85.6	-80
Itgal	85.6	-80
Phkg2	85.6	-80
Rnf40	85.6	-80
Sephs2	85.6	-80
Srcap	85.6	-80
Tmem265	85.6	-80
Nudt19	87.3	-79.9
Tdrd12	87.3	-79.9
Nav2	108.5	-79
Acsm2	102.6	-78.5
Acsm5	102.6	-78.5
Pdilt	102.6	-78.5
Sult2a1	84.2	-77.9
Vmn1r87	84.2	-77.2
Vmn1r73	83.7	-76.2
Lrrc28	222.3	-75.9
Lysmd4	222.3	-75.9
Mef2a	222.3	-75.9
Xylt1	81.7	-75.8
Pcsk6	92.7	-75.7
Snrpa1	92.7	-75.7
Tarsl2	92.7	-75.7

[truncated: 9 more sheets: Figure 5b, Figure 6b, Figure 6c, Figure 7e, Figure 7f, Figure 7g, Supplementary Figurefusion 3a, Supplementary Figure 3b, Supplementary Figure 10]
